# Supplementary material for: New Steroidal Saponins Isolated from the Rhizomes of Paris mairei
Source: Molecules. 2021 Oct 21;26(21):6366. doi: 10.3390/molecules26216366 (PMC8588014; doi:10.3390/molecules26216366)
Supplement: Supplementary file 1 [file molecules-26-06366-s001.zip]

Archive with 1 entries (1 files):
- molecules-1411270-supplementary.pdf
